# Supplementary material for: Physiologically Based Biopharmaceutics Modeling of Food Effect for Basmisanil: A Retrospective Case Study of the Utility for Formulation Bridging
Source: Pharmaceutics. 2023 Jan 5;15(1):191. doi: 10.3390/pharmaceutics15010191 (PMC9862143; doi:10.3390/pharmaceutics15010191)
Supplement: Supplementary file 1 [file pharmaceutics-15-00191-s001.zip]

Archive with 1 entries (1 files):
- pharmaceutics-2101046-supplementary.pdf
